# Supplementary material for: Synthesis and Characterization of Silica–Tantala Microporous Membranes for Gas Separations Fabricated Using Chemical Vapor Deposition
Source: Membranes (Basel). 2022 Sep 16;12(9):889. doi: 10.3390/membranes12090889 (PMC9503561; doi:10.3390/membranes12090889)
Supplement: Supplementary file 1 [file membranes-12-00889-s001.zip]

Archive with 1 entries (1 files):
- membranes-1900200-supplementary.pdf
